# Supplementary material for: Chikungunya Virus Asian Lineage Infection in the Amazon Region Is Maintained by Asiatic and Caribbean-Introduced Variants
Source: Viruses. 2022 Jun 30;14(7):1445. doi: 10.3390/v14071445 (PMC9319912; doi:10.3390/v14071445)
Supplement: Supplementary file 1 [file viruses-14-01445-s001.zip]

Archive with 1 entries (1 files):
- viruses-1744273-supplementary.pdf
